# Supplementary material for: Reinstatement of the Chinese endemic species Styrax zhejiangensis
Source: PhytoKeys. 2019 Oct 16;133:105–13. doi: 10.3897/phytokeys.133.37942 (PMC6811375; doi:10.3897/phytokeys.133.37942)
Supplement: XML Treatment for Styrax macrocarpus [file phytokeys.133.37942-treatment1.xml]

<!DOCTYPE tp:taxon-treatment
  PUBLIC "-//TaxonX//DTD Taxonomic Treatment Publishing DTD v0 20100105//EN" "tax-treatment-NSO.dtd">
<tp:taxon-treatment xmlns:tp="http://www.plazi.org/taxpub"><tp:treatment-meta><kwd-group><label>Taxon classification</label><kwd><named-content xmlns:xlink="http://www.w3.org/1999/xlink" content-type="kingdom">Plantae</named-content></kwd><kwd><named-content xmlns:xlink="http://www.w3.org/1999/xlink" content-type="order">Ericales</named-content></kwd><kwd><named-content xmlns:xlink="http://www.w3.org/1999/xlink" content-type="family">Styracaceae</named-content></kwd></kwd-group><mixed-citation publication-type="journal"><person-group><name><surname>Ruan</surname><given-names>Yu-Qing</given-names></name><name><surname>Yu</surname><given-names>Yu-Long</given-names></name><name><surname>Yu</surname><given-names>Fen</given-names></name><name><surname>Deng</surname><given-names>Guo-Xing</given-names></name><name><surname>Liu</surname><given-names>Yu-Lin</given-names></name><name><surname>Wu</surname><given-names>Xue-Hui</given-names></name><name><surname>Tang</surname><given-names>Ming</given-names></name></person-group><article-title>Reinstatement of the Chinese endemic species <italic><tp:taxon-name><tp:taxon-name-part taxon-name-part-type="genus" reg="Styrax">Styrax</tp:taxon-name-part> <tp:taxon-name-part taxon-name-part-type="species" reg="zhejiangensis">zhejiangensis</tp:taxon-name-part></tp:taxon-name></italic></article-title><source>PhytoKeys</source><day>16</day><month>10</month><year>2019</year><volume>133</volume><fpage>105</fpage><lpage>113</lpage><pub-id pub-id-type="doi">10.3897/phytokeys.133.37942</pub-id></mixed-citation></tp:treatment-meta><tp:nomenclature><tp:taxon-name><object-id xmlns:xlink="http://www.w3.org/1999/xlink" content-type="arpha" xlink:type="simple">232084B4-FA59-5155-A481-302C11534633</object-id>
              <tp:taxon-name-part taxon-name-part-type="genus" reg="Styrax">Styrax</tp:taxon-name-part>
              <tp:taxon-name-part taxon-name-part-type="species" reg="macrocarpus">macrocarpus</tp:taxon-name-part>
            </tp:taxon-name><tp:taxon-authority>Cheng (Cheng 1938: 398)</tp:taxon-authority><xref ref-type="fig" rid="F1">Fig. 1B</xref><xref ref-type="fig" rid="F4">, 4</xref><xref ref-type="fig" rid="F5">, 5 A2, B2, C2, D2</xref></tp:nomenclature><tp:treatment-sec sec-type="material" id="SECID0EQNAE"><title>Type.</title><p>CHINA. Hunan: Yizhang, Mang Mountain, 800 m, 21 August 1937, <italic>W. C. Cheng 7000</italic> [from protologue] (holotype PE00027927!; isotype PE 00027979!)</p></tp:treatment-sec><tp:treatment-sec sec-type="description" id="SECID0EYNAE"><title>Description.</title><p>Trees 6–9(–12) m tall, with a single stem, deciduous. Branchlets subterete, densely gray-brown stellate-pubescent, glabrescent. Leaves alternate, two most proximal leaves on each shoot subopposite to opposite; leaf blade broadly elliptic to ovate-oblong, 5.5–15.0 × 3.0–6.0 cm, papery, glabrous but veins stellate-pubescent, elliptic to obovate-elliptic; apex acute; base cuneate, broadly cuneate or rounded; margin subentire or apically slightly serrate; secondary veins 6 to 10 pairs, tertiary veins subparallel; adaxially plane or slightly sunken, abaxially raised. Petiole 2–5 mm long. Pedicel 9–13 mm long, densely white-stellate-tomentose; bracteoles 6–10 mm long, ovate-lanceolate. Flowers solitary, axillary, opening before leaves. Calyx 5–8 × 6–9 mm, membranaceous, densely gray-stellate-tomentose and sparsely stellate-pubescent; teeth 5 or 6, deltoid, unequal, 2–3 mm, subglabrous. Corolla diameter 6.0–7.5 cm, white, tube 3–4 mm long; lobes 6 or 7, elliptic-obovate, 2.8–3.8 × 1.5–2.5 cm. Stamens 11 to 15, 14–16 mm long, shorter than corolla; filaments 7–10 mm long, basally densely white-stellate-pubescent; anthers 5–7 mm long. Fruit solitary, axillary, ovoid, 2–3 × 2.0–2.5 cm, densely gray-stellate-pubescent, apex shortly pointed. Seeds ovoid-ellipsoid, irregularly rugose, glabrous.</p></tp:treatment-sec><tp:treatment-sec sec-type="distribution" id="SECID0E4NAE"><title>Distribution and habitat.</title><p><italic><tp:taxon-name><tp:taxon-name-part taxon-name-part-type="genus" reg="Styrax">Styrax</tp:taxon-name-part> <tp:taxon-name-part taxon-name-part-type="species" reg="macrocarpus">macrocarpus</tp:taxon-name-part></tp:taxon-name></italic> is distributed between southeastern Hunan and western Guangdong (Fig. <xref ref-type="fig" rid="F2">2</xref>). It grows in sparse forests, valleys or at forest margins at elevations between 130 and 230 m a.s.l.</p></tp:treatment-sec><tp:treatment-sec sec-type="phenology" id="SECID0ESOAE"><title>Phenology.</title><p>Flowering from mid- to late April and fruiting in August and September.</p></tp:treatment-sec><tp:treatment-sec sec-type="material" id="SECID0EXOAE"><title>Additional specimens examined.</title><p>CHINA. Hunan: Yizhang, <italic>S.H. Chun 2889</italic> (AU, IBK, IBSC, KUN, PE), <italic>5408</italic> (IBSC), <italic>Central South Forestry Institute internship team 02-3 195</italic> (CSFI), <italic>M.S Huang 112743</italic> (IBSC), <italic>H.S. Liao 15727</italic> (CSFI), <italic>P.H. Liang &amp; X.H. Xu 85107</italic> (IBK, IBSC), <italic>S.R. Lin &amp; K.W. Liu 50285</italic> (CSFI), <italic>X.Q. Liu 28884</italic> (IBK, IBSC, NAS, PE), <italic>Y.Q. Ruan &amp; Y.L. Liu 34</italic> (JXAU), <italic>J.G. Xiao 4142</italic> (CSFI), <italic>anonymous 137</italic> (IBSC), <italic>anonymous 1017</italic> (CSFI). Guangdong: Fengkai, <italic>G.L. Shi 14815</italic> (IBSC), <italic>Q.S. Yue 5185</italic> (IBSC); Ruyuan, L. Wu &amp; Y. Tong 3192 (IBSC), Z.L. Chen <italic>30610</italic> (IBSC).</p></tp:treatment-sec><tp:treatment-sec sec-type="notes" id="SECID0E2PAE"><title>Notes.</title><p>The two specimens collected from Mengla County, Yunnan (<italic>Y. M. Xia 245</italic>, HITBC) and Yulin, Guangxi (<italic>Y.S. Wu 0289</italic>, IBK) respectively, which were also designated as <italic><tp:taxon-name><tp:taxon-name-part taxon-name-part-type="genus" reg="Stytax">Stytax</tp:taxon-name-part> <tp:taxon-name-part taxon-name-part-type="species" reg="macrocarpus">macrocarpus</tp:taxon-name-part></tp:taxon-name></italic> on the sheets, are confirmed to be wrongly identified and should be <italic><tp:taxon-name><tp:taxon-name-part taxon-name-part-type="genus" reg="Styrax">S.</tp:taxon-name-part> <tp:taxon-name-part taxon-name-part-type="species" reg="chinensis">chinensis</tp:taxon-name-part></tp:taxon-name></italic> (<xref ref-type="bibr" rid="B9">Liang 1980</xref>: 230), a widely distributed species in the southernmost provinces of China such as Guangdong, Guangxi, Yunnan, Fujian, as well as Southeast Asia. <italic><tp:taxon-name><tp:taxon-name-part taxon-name-part-type="genus" reg="Styrax">S.</tp:taxon-name-part> <tp:taxon-name-part taxon-name-part-type="species" reg="chinesis">chinesis</tp:taxon-name-part></tp:taxon-name></italic> could be easily distinguished from <italic><tp:taxon-name><tp:taxon-name-part taxon-name-part-type="genus" reg="Styrax">S.</tp:taxon-name-part> <tp:taxon-name-part taxon-name-part-type="species" reg="macrocarpus">macrocarpus</tp:taxon-name-part></tp:taxon-name></italic> by its bigger (8–23 × 3–12 cm vs 5.5–15.0 × 3.0–6.0 cm), thick-leathery leaves (vs papery) leaves.</p></tp:treatment-sec><tp:treatment-sec><!--Section generated to contain objects referenced in tp:taxon-treatment.--><fig id="F1" position="float" orientation="portrait"><object-id xmlns:xlink="http://www.w3.org/1999/xlink" content-type="doi" xlink:type="simple">10.3897/phytokeys.133.37942.figure1</object-id><object-id xmlns:xlink="http://www.w3.org/1999/xlink" content-type="arpha" xlink:type="simple">9AB3D62C-FC73-5185-A7EC-86337A696B8A</object-id><label>Figure 1.</label><caption><p>Lectotype sheet of <italic><tp:taxon-name><tp:taxon-name-part taxon-name-part-type="genus" reg="Styrax">Styrax</tp:taxon-name-part> <tp:taxon-name-part taxon-name-part-type="species" reg="zhejiangensis">zhejiangensis</tp:taxon-name-part></tp:taxon-name></italic>, China, Zhejiang, Jiande, <italic>X. Y. He 29344</italic> (IBSC) (<bold>A</bold>) and holotype sheet of <italic><tp:taxon-name><tp:taxon-name-part taxon-name-part-type="genus" reg="Styrax">S.</tp:taxon-name-part> <tp:taxon-name-part taxon-name-part-type="species" reg="macrocarpus">macrocarpus</tp:taxon-name-part></tp:taxon-name></italic>, China, Hunan, Yizhang, Mang mountain, <italic>W. C. Cheng s.n.</italic> (PE) (<bold>B</bold>).</p></caption><graphic xmlns:xlink="http://www.w3.org/1999/xlink" xlink:href="phytokeys-133-105-g001.jpg" position="float" orientation="portrait" xlink:type="simple" id="oo_347286.jpg"><uri content-type="original_file" xlink:type="simple">https://binary.pensoft.net/fig/347286</uri></graphic></fig><fig id="F4" position="float" orientation="portrait"><object-id xmlns:xlink="http://www.w3.org/1999/xlink" content-type="doi" xlink:type="simple">10.3897/phytokeys.133.37942.figure4</object-id><object-id xmlns:xlink="http://www.w3.org/1999/xlink" content-type="arpha" xlink:type="simple">8B59F17B-4A2E-5BFE-A57A-617C8F859669</object-id><label>Figure 4.</label><caption><p><italic><tp:taxon-name><tp:taxon-name-part taxon-name-part-type="genus" reg="Styrax">Styrax</tp:taxon-name-part> <tp:taxon-name-part taxon-name-part-type="species" reg="macrocarpus">macrocarpus</tp:taxon-name-part></tp:taxon-name></italic> (Yizhang, Hunan, China) <bold>A</bold> habitat and habit; red arrow indicates <italic><tp:taxon-name><tp:taxon-name-part taxon-name-part-type="genus" reg="Styrax">S.</tp:taxon-name-part> <tp:taxon-name-part taxon-name-part-type="species" reg="macrocarpus">macrocarpus</tp:taxon-name-part></tp:taxon-name></italic><bold>B</bold> inflorescence <bold>C</bold> leaf blades in adaxial (left) and abaxial (right) view <bold>D</bold> flower (top view) <bold>E</bold> flower (back view) <bold>F</bold> flower (side view) <bold>G</bold> corolla lobes <bold>H</bold> sepals (two sepals pulled apart at the lobe margins of one calyx) <bold>I</bold> stamens. Photographed by Yu-Qing Ruan and Ming Tang.</p></caption><graphic xmlns:xlink="http://www.w3.org/1999/xlink" xlink:href="phytokeys-133-105-g004.jpg" position="float" orientation="portrait" xlink:type="simple" id="oo_347289.jpg"><uri content-type="original_file" xlink:type="simple">https://binary.pensoft.net/fig/347289</uri></graphic></fig><fig id="F5" position="float" orientation="portrait"><object-id xmlns:xlink="http://www.w3.org/1999/xlink" content-type="doi" xlink:type="simple">10.3897/phytokeys.133.37942.figure5</object-id><object-id xmlns:xlink="http://www.w3.org/1999/xlink" content-type="arpha" xlink:type="simple">020EF067-8CB6-5BF4-B56C-F4C244CC554D</object-id><label>Figure 5.</label><caption><p>Morphological comparison between <italic><tp:taxon-name><tp:taxon-name-part taxon-name-part-type="genus" reg="Styrax">Styrax</tp:taxon-name-part> <tp:taxon-name-part taxon-name-part-type="species" reg="zhejiangensis">zhejiangensis</tp:taxon-name-part></tp:taxon-name></italic> (<bold>A1, B1, C1, D1</bold>) and <italic><tp:taxon-name><tp:taxon-name-part taxon-name-part-type="genus" reg="Styrax">S.</tp:taxon-name-part> <tp:taxon-name-part taxon-name-part-type="species" reg="macrocarpus">macrocarpus</tp:taxon-name-part></tp:taxon-name></italic> (<bold>A2, B2, C2, D2</bold>). <bold>A1, A2</bold> Flower <bold>B1, B2</bold> corolla lobes <bold>C1, C2</bold> stamens <bold>D1, D2</bold> seed (Note the enlarged stellate trichomes in the red circle in figure <bold>D1</bold>). Photographed by Yu-Qing Ruan and Ming Tang.</p></caption><graphic xmlns:xlink="http://www.w3.org/1999/xlink" xlink:href="phytokeys-133-105-g005.jpg" position="float" orientation="portrait" xlink:type="simple" id="oo_347290.jpg"><uri content-type="original_file" xlink:type="simple">https://binary.pensoft.net/fig/347290</uri></graphic></fig><fig id="F2" position="float" orientation="portrait"><object-id xmlns:xlink="http://www.w3.org/1999/xlink" content-type="doi" xlink:type="simple">10.3897/phytokeys.133.37942.figure2</object-id><object-id xmlns:xlink="http://www.w3.org/1999/xlink" content-type="arpha" xlink:type="simple">E617530C-7C29-52AF-93E4-35A6CF322EE6</object-id><label>Figure 2.</label><caption><p>Distribution map of <italic><tp:taxon-name><tp:taxon-name-part taxon-name-part-type="genus" reg="Styrax">Styrax</tp:taxon-name-part> <tp:taxon-name-part taxon-name-part-type="species" reg="zhejiangensis">zhejiangensis</tp:taxon-name-part></tp:taxon-name></italic> ([INSERT FIGURE 003]) and <italic><tp:taxon-name><tp:taxon-name-part taxon-name-part-type="genus" reg="Styrax">S.</tp:taxon-name-part> <tp:taxon-name-part taxon-name-part-type="species" reg="macrocarpus">macrocarpus</tp:taxon-name-part></tp:taxon-name></italic>.</p></caption><graphic xmlns:xlink="http://www.w3.org/1999/xlink" xlink:href="phytokeys-133-105-g002.jpg" position="float" orientation="portrait" xlink:type="simple" id="oo_347287.jpg"><uri content-type="original_file" xlink:type="simple">https://binary.pensoft.net/fig/347287</uri></graphic></fig></tp:treatment-sec><ref-list><ref id="B9"><mixed-citation xmlns:xlink="http://www.w3.org/1999/xlink" xlink:type="simple"><person-group><name name-style="western"><surname>Liang</surname><given-names>SY</given-names></name></person-group> (<year>1980</year>) <article-title>A new species of <tp:taxon-name><tp:taxon-name-part taxon-name-part-type="family">Styracaceae</tp:taxon-name-part></tp:taxon-name> from China. Acta Phytotaxonomica Sinica.</article-title><volume>18</volume>(<issue>2</issue>): <fpage>230</fpage>–<lpage>231</lpage>. [In Chinese] <ext-link xlink:type="simple" ext-link-type="uri" xlink:href="http://www.plantsystematics.com/CN/abstract/abstract1888.shtml">http://www.plantsystematics.com/CN/abstract/abstract1888.shtml</ext-link></mixed-citation></ref></ref-list></tp:taxon-treatment>
