# Supplementary material for: Reinstatement of the Chinese endemic species Styrax zhejiangensis
Source: PhytoKeys. 2019 Oct 16;133:105–13. doi: 10.3897/phytokeys.133.37942 (PMC6811375; doi:10.3897/phytokeys.133.37942)
Supplement: XML Treatment for Styrax zhejiangensis [file phytokeys.133.37942-treatment2.xml]

<!DOCTYPE tp:taxon-treatment
  PUBLIC "-//TaxonX//DTD Taxonomic Treatment Publishing DTD v0 20100105//EN" "tax-treatment-NSO.dtd">
<tp:taxon-treatment xmlns:tp="http://www.plazi.org/taxpub"><tp:treatment-meta><kwd-group><label>Taxon classification</label><kwd><named-content xmlns:xlink="http://www.w3.org/1999/xlink" content-type="kingdom">Plantae</named-content></kwd><kwd><named-content xmlns:xlink="http://www.w3.org/1999/xlink" content-type="order">Ericales</named-content></kwd><kwd><named-content xmlns:xlink="http://www.w3.org/1999/xlink" content-type="family">Styracaceae</named-content></kwd></kwd-group><mixed-citation publication-type="journal"><person-group><name><surname>Ruan</surname><given-names>Yu-Qing</given-names></name><name><surname>Yu</surname><given-names>Yu-Long</given-names></name><name><surname>Yu</surname><given-names>Fen</given-names></name><name><surname>Deng</surname><given-names>Guo-Xing</given-names></name><name><surname>Liu</surname><given-names>Yu-Lin</given-names></name><name><surname>Wu</surname><given-names>Xue-Hui</given-names></name><name><surname>Tang</surname><given-names>Ming</given-names></name></person-group><article-title>Reinstatement of the Chinese endemic species <italic><tp:taxon-name><tp:taxon-name-part taxon-name-part-type="genus" reg="Styrax">Styrax</tp:taxon-name-part> <tp:taxon-name-part taxon-name-part-type="species" reg="zhejiangensis">zhejiangensis</tp:taxon-name-part></tp:taxon-name></italic></article-title><source>PhytoKeys</source><day>16</day><month>10</month><year>2019</year><volume>133</volume><fpage>105</fpage><lpage>113</lpage><pub-id pub-id-type="doi">10.3897/phytokeys.133.37942</pub-id></mixed-citation></tp:treatment-meta><tp:nomenclature><tp:taxon-name><object-id xmlns:xlink="http://www.w3.org/1999/xlink" content-type="arpha" xlink:type="simple">C62FB355-698F-58E7-820A-5DB4272B0464</object-id>
              <tp:taxon-name-part taxon-name-part-type="genus" reg="Styrax">Styrax</tp:taxon-name-part>
              <tp:taxon-name-part taxon-name-part-type="species" reg="zhejiangensis">zhejiangensis</tp:taxon-name-part>
            </tp:taxon-name><tp:taxon-authority>Hwang (Hwang 1983: 75)</tp:taxon-authority><xref ref-type="fig" rid="F1">Fig. 1A</xref><xref ref-type="fig" rid="F3">, 3</xref><xref ref-type="fig" rid="F5">, 5A1, B1, C1, D1</xref></tp:nomenclature><tp:treatment-sec sec-type="material" id="SECID0EKTAE"><title>Type.</title><p>CHINA. Zhejiang: Jiande, northeast of Long River, along stream, 27 June 1958, <italic>X. Y. He 29344</italic> (lectotype, here designated, IBSC0002732!; isolectotype IBSC0497542!; isolectotype HHBG-HZ044271!; isolectotype NAS00072216!).</p></tp:treatment-sec><tp:treatment-sec sec-type="description" id="SECID0ESTAE"><title>Description.</title><p>Shrubs, 1.5–3(–7) m tall, often branched at base, deciduous. Branchlets subterete, brown to grayish brown, glabrous. Leaves alternate but subopposite on basal part of branchlet; leaf blade broadly elliptic to ovate-oblong, 2.5–8.0 × 2.0–5.0 cm, papery, adaxially glabrous, abaxially glabrous but veins sparsely stellate-villous, base broadly cuneate to rounded, margin denticulate to subentire, apex acute, secondary veins 5 to 10 pairs, tertiary veins reticulate; adaxially plane or slightly sunken, abaxially raised. Petiole: those of upper leaves 1–3 mm, those of middle nearly sessile. Pedicel 7–13 mm long, densely white-stellate-tomentose; Flowers solitary, axillary, opening simultaneously with leaves. Calyx 5–8 × 5–10 mm, membranaceous; teeth 5 or 6, deltoid, unequal, 1.0–2.5 mm, apex white-glandular-dotted. Corolla diameter 4.0–5.5 cm, white, tube 3–4 mm long; lobes 6 to 8, elliptic-obovate, 1.8–2.7 × 1.0–1.6 cm. Stamens 13 to 16, 10–12 mm long, shorter than corolla; filaments 5–8 mm long, basally densely white-stellate-pubescent; anthers 4–5 mm long. Fruit solitary, axillary, ovoid, 1.8–2.0 × 1.0–1.2 cm, densely gray-stellate-pubescent, apex shortly pointed. Seeds ovoid-ellipsoid, irregularly rugose, sparsely or densely white-stellate-pubescent.</p></tp:treatment-sec><tp:treatment-sec sec-type="distribution" id="SECID0EXTAE"><title>Distribution and habitat.</title><p><italic><tp:taxon-name><tp:taxon-name-part taxon-name-part-type="genus" reg="Styrax">Styrax</tp:taxon-name-part> <tp:taxon-name-part taxon-name-part-type="species" reg="zhejiangensis">zhejiangensis</tp:taxon-name-part></tp:taxon-name></italic> is only found in Jiande, Zhejiang Province, distributed in Taohuawu, Long River Forest Area (Fig. <xref ref-type="fig" rid="F2">2</xref>). It grows in sparse forests or at forest margins at elevations between 130 and 230 m a.s.l.</p></tp:treatment-sec><tp:treatment-sec sec-type="phenology" id="SECID0EMUAE"><title>Phenology.</title><p>Flowering in early April and fruiting in August and September.</p></tp:treatment-sec><tp:treatment-sec sec-type="material" id="SECID0ERUAE"><title>Additional specimens examined.</title><p>CHINA. Zhejiang: Jiande, <italic>G.Y. Li et al. L 0150</italic> (PE); <italic>G.Y. Li et al. L 0154</italic> (PE); <italic>Y.Q. Ruan &amp; Y.L. Liu RL 31</italic> (JXAU); <italic>Y.Q. Ruan &amp; Y.L. Liu RL 46</italic> (JXAU).</p></tp:treatment-sec><tp:treatment-sec><!--Section generated to contain objects referenced in tp:taxon-treatment.--><fig id="F1" position="float" orientation="portrait"><object-id xmlns:xlink="http://www.w3.org/1999/xlink" content-type="doi" xlink:type="simple">10.3897/phytokeys.133.37942.figure1</object-id><object-id xmlns:xlink="http://www.w3.org/1999/xlink" content-type="arpha" xlink:type="simple">9AB3D62C-FC73-5185-A7EC-86337A696B8A</object-id><label>Figure 1.</label><caption><p>Lectotype sheet of <italic><tp:taxon-name><tp:taxon-name-part taxon-name-part-type="genus" reg="Styrax">Styrax</tp:taxon-name-part> <tp:taxon-name-part taxon-name-part-type="species" reg="zhejiangensis">zhejiangensis</tp:taxon-name-part></tp:taxon-name></italic>, China, Zhejiang, Jiande, <italic>X. Y. He 29344</italic> (IBSC) (<bold>A</bold>) and holotype sheet of <italic><tp:taxon-name><tp:taxon-name-part taxon-name-part-type="genus" reg="Styrax">S.</tp:taxon-name-part> <tp:taxon-name-part taxon-name-part-type="species" reg="macrocarpus">macrocarpus</tp:taxon-name-part></tp:taxon-name></italic>, China, Hunan, Yizhang, Mang mountain, <italic>W. C. Cheng s.n.</italic> (PE) (<bold>B</bold>).</p></caption><graphic xmlns:xlink="http://www.w3.org/1999/xlink" xlink:href="phytokeys-133-105-g001.jpg" position="float" orientation="portrait" xlink:type="simple" id="oo_347286.jpg"><uri content-type="original_file" xlink:type="simple">https://binary.pensoft.net/fig/347286</uri></graphic></fig><fig id="F3" position="float" orientation="portrait"><object-id xmlns:xlink="http://www.w3.org/1999/xlink" content-type="doi" xlink:type="simple">10.3897/phytokeys.133.37942.figure3</object-id><object-id xmlns:xlink="http://www.w3.org/1999/xlink" content-type="arpha" xlink:type="simple">2ED15910-7757-5776-810D-2B230968ADB9</object-id><label>Figure 3.</label><caption><p><italic><tp:taxon-name><tp:taxon-name-part taxon-name-part-type="genus" reg="Styrax">Styrax</tp:taxon-name-part> <tp:taxon-name-part taxon-name-part-type="species" reg="zhejiangensis">zhejiangensis</tp:taxon-name-part></tp:taxon-name></italic> (Jiande, Zhejiang, China) <bold>A</bold> habitat and habit <bold>B</bold> inflorescence <bold>C</bold> leaf blades <bold>D</bold> flower (top view) <bold>E</bold> flower (back view) <bold>F</bold> flower (side view) <bold>G</bold> opened flower <bold>H</bold> corolla lobes <bold>I</bold> sepals (two sepals pulled apart at the lobe margins of one calyx) <bold>J</bold> stamens. Photographed by Yu-Qing Ruan and Ming Tang.</p></caption><graphic xmlns:xlink="http://www.w3.org/1999/xlink" xlink:href="phytokeys-133-105-g003.jpg" position="float" orientation="portrait" xlink:type="simple" id="oo_347288.jpg"><uri content-type="original_file" xlink:type="simple">https://binary.pensoft.net/fig/347288</uri></graphic></fig><fig id="F5" position="float" orientation="portrait"><object-id xmlns:xlink="http://www.w3.org/1999/xlink" content-type="doi" xlink:type="simple">10.3897/phytokeys.133.37942.figure5</object-id><object-id xmlns:xlink="http://www.w3.org/1999/xlink" content-type="arpha" xlink:type="simple">020EF067-8CB6-5BF4-B56C-F4C244CC554D</object-id><label>Figure 5.</label><caption><p>Morphological comparison between <italic><tp:taxon-name><tp:taxon-name-part taxon-name-part-type="genus" reg="Styrax">Styrax</tp:taxon-name-part> <tp:taxon-name-part taxon-name-part-type="species" reg="zhejiangensis">zhejiangensis</tp:taxon-name-part></tp:taxon-name></italic> (<bold>A1, B1, C1, D1</bold>) and <italic><tp:taxon-name><tp:taxon-name-part taxon-name-part-type="genus" reg="Styrax">S.</tp:taxon-name-part> <tp:taxon-name-part taxon-name-part-type="species" reg="macrocarpus">macrocarpus</tp:taxon-name-part></tp:taxon-name></italic> (<bold>A2, B2, C2, D2</bold>). <bold>A1, A2</bold> Flower <bold>B1, B2</bold> corolla lobes <bold>C1, C2</bold> stamens <bold>D1, D2</bold> seed (Note the enlarged stellate trichomes in the red circle in figure <bold>D1</bold>). Photographed by Yu-Qing Ruan and Ming Tang.</p></caption><graphic xmlns:xlink="http://www.w3.org/1999/xlink" xlink:href="phytokeys-133-105-g005.jpg" position="float" orientation="portrait" xlink:type="simple" id="oo_347290.jpg"><uri content-type="original_file" xlink:type="simple">https://binary.pensoft.net/fig/347290</uri></graphic></fig><fig id="F2" position="float" orientation="portrait"><object-id xmlns:xlink="http://www.w3.org/1999/xlink" content-type="doi" xlink:type="simple">10.3897/phytokeys.133.37942.figure2</object-id><object-id xmlns:xlink="http://www.w3.org/1999/xlink" content-type="arpha" xlink:type="simple">E617530C-7C29-52AF-93E4-35A6CF322EE6</object-id><label>Figure 2.</label><caption><p>Distribution map of <italic><tp:taxon-name><tp:taxon-name-part taxon-name-part-type="genus" reg="Styrax">Styrax</tp:taxon-name-part> <tp:taxon-name-part taxon-name-part-type="species" reg="zhejiangensis">zhejiangensis</tp:taxon-name-part></tp:taxon-name></italic> ([INSERT FIGURE 003]) and <italic><tp:taxon-name><tp:taxon-name-part taxon-name-part-type="genus" reg="Styrax">S.</tp:taxon-name-part> <tp:taxon-name-part taxon-name-part-type="species" reg="macrocarpus">macrocarpus</tp:taxon-name-part></tp:taxon-name></italic>.</p></caption><graphic xmlns:xlink="http://www.w3.org/1999/xlink" xlink:href="phytokeys-133-105-g002.jpg" position="float" orientation="portrait" xlink:type="simple" id="oo_347287.jpg"><uri content-type="original_file" xlink:type="simple">https://binary.pensoft.net/fig/347287</uri></graphic></fig></tp:treatment-sec></tp:taxon-treatment>
